# Supplementary material for: The Association of Tumor Immune Microenvironment of the Primary Lesion with Time to Metastasis in Patients with Renal Cell Carcinoma: A Retrospective Analysis
Source: Cancers (Basel). 2022 Oct 26;14(21):5258. doi: 10.3390/cancers14215258 (PMC9656369; doi:10.3390/cancers14215258)
Supplement: Supplementary file 1 [file cancers-14-05258-s001.zip]

Archive with 1 entries (1 files):
- cancers-1968171-supplementary.pdf
